# Supplementary material for: DIAPH1-Deficiency is Associated with Major T, NK and ILC Defects in Humans
Source: J Clin Immunol. 2024 Aug 9;44(8):175. doi: 10.1007/s10875-024-01777-8 (PMC11315734; doi:10.1007/s10875-024-01777-8)
Supplement: Supplementary file 4 — Supplementary Material 4 [file 10875_2024_1777_MOESM4_ESM.xlsx]

## Sheet: Cont vs Pt
TABLE S3: Proteins expressed uniquely or commonly in healthy controls and DIAPH1 patient CD4+ T cells
	CONTROLS	COMMON	PATIENTS
	DPY30	ACTN4	FGR
	VPS33A	RAB2A	CEACAM6
	GNL3	RPS11	SORL1
	PSTPIP1	ELMO2	TSC22D1
	CNBP	CD44	CLEC1B
	U2SURP	RPS17	EPB42
	NT5DC1	SLMAP	ORM1
	RBM15	GRAP2	FCN1
	SUMO1	NDUFS6	RAB3A
	PRKRA	ECHS1	EXOC2
	RPL19	SLC4A1	VPS25
	CSTF1	PDHA1	CYP4F3;CYP4F12
	TRIM33	TKT	CHMP6
	USP47	HSPB1	SEC63
	CCDC88B	PFKP	CD177
	TMX4	NAPRT	ATG7
	CYTH1	PMPCA	F2
	PNPT1	ATP5F1	FCGR3A
	PAPOLA	ARRB2	MCM5
	MRPL45	DECR1	PROS1
	LYAR	NCF4	CD14
	PDLIM2	SLC25A3	GGH
	TTC37	RPS18	FCGR2A
	CASP6	TMSB10	OLFM4
	ATP5D	HSD17B10	TCL1A
	PROSC	G3BP1	PDE5A
	MRPL1	ESYT1	ACSL1
	PTCD3	LMAN1	FCGR3B
	NAT10	NUP155	RAB32
	PCYT2	H2AFX;HIST1H2AA	SIGLEC5;SIGLEC14
	ATXN10	GP1BA	SEC11A
	BLOC1S2	DDB1	ATP6V0A1
	FAM96B	ATP13A1	LZIC
	WDR89	DAZAP1	RAB39A
	SLK	TLN1	C4BPA
	BAZ1B	MESDC2	LRRC57
	RPL35	GYS1	SEC61B
	TERF2IP	CHORDC1	VNN2
	PDCD5	DDX5	LACTB
	RBM17	NDUFS1	HGS
	KPNA3	SOD2	STT3B
	SUPT4H1	COX6C	IFIT3
	RBM10	THRAP3	MYADM
	PPIL1	HLA-DRB5	CASS4
	BCLAF1	GOT1	ATOX1
	GOLGA3	S EPT2	ATP6V0D1
	PPIL4	OSBPL8	AP1G1
	CHRAC1	RPS5	ALOX5
	EXOSC2	LONP1	TIMP3
	BUD31	ANP32E	NOMO2;NOMO3;NOMO1
	MSH6	RPL7A	PKLR
	SRSF6	HMGN1	GNG5
	POLE3	UBA1	APOB
	SIPA1	MAPKAPK2	KIAA0196
	CCAR1	ECH1	FES
	POLR2B	PUF60	VPS39
	RPS28	FAHD1	SLC25A13
	PTK2	DARS	IGHV3-21;IGHV3OR16-10;IGHV3-20;IGHV3-43
	NELFE	TANGO2	LPCAT2
	GCC2	TAOK3	STXBP5
	CHMP1B	IGHG4	MYO5A
	NFKB2	PRKCB	TOM1
	SRSF11	STK26	PTX3
	SON	CAND1	TMEM40
	JCHAIN;IGJ	NASP	KPNA1
	RAB35	A2M	LILRA6;LILRB3
	SF3B6	ACSL3	WDR11
	TOMM34	UTRN	MGLL
	CARD8	GRPEL1	SERPINE2
	XRN2	APOBR	ADGRG3;GPR97
	ERBB2IP	LMNB2	STX12
	FUS	KRT1	IFIT1
	ELAC2	ROCK2	HTATIP2
	CELF1	ANXA2;ANXA2P2	A1BG
	SEC23IP	ANXA3	LGALS9
	CNOT1	IMPDH2	PLBD1
	RCSD1	ELANE	VAMP3
	NIPBL	CLTA	TCIRG1
	DDX18	SMC3	ANPEP
	LSM4	GTPBP1	CLEC12A
	ZZEF1	OGDH	IGHV3OR16-9
	PBDC1	PDIA3	NT5C2
	BDH2	CLC	QSOX1
	RPL26;RPL26L1	CORO7-PAM16	POFUT1
	TRIP12	GSS	CFP
	DPYD	ALDOC	ALDH3B1
	BTF3	PDCD4	SIRPA;SIRPB1
	KDM2A	RHOC	SELENBP1
	QKI	PPP3CA	APP
	POLDIP3	GNAS
	ABCF2	UBE2V1;TMEM189-UBE2V1
	NUP88	DYSF
	LEMD2	HNRNPA2B1;HNRPA2B1
	DIDO1	TRA2B
	PICALM	RAD23B
	UBE2L6	HLA-Cw
	PCCB	EIF5A;EIF5AL1;EIF5A2
	DPF2	SERPINB9
	WDR12	DHRS7
	LZTFL1	NPC2
	ARHGAP15	LAMTOR2
	HDHD2	TIAL1
	CHMP7	DMTN
	RGS14	GIMAP1
	TRMT6	HIST1H1E
	SYTL1	IGLL5;IGLC1
	PRPF3	ALDH18A1
	DDX24	UFM1
	TPMT	USP14
	UBQLN2	TPI1
	NRF1	APOE
	LSM3	DSTN
	NFYC	ALDH2
	EXOC1	GMPR
	PDAP1	C3
	BRD4	QDPR
	NENF	GRB2
	FAU	PIN1
	PAFAH1B3	TPM3
	ALDH6A1	HSPD1
	DNAJC9	DAK;TKFC
	CTSB	MZB1
	UMPS	ADH5
	PXN	NDUFA8
	MRTO4	FABP5
	SIRT2	DNM1
	NDUFB8	HYOU1
	DNAJC11	TUBB
	IKBKG	IGHG2
	FAM114A2	FAM98B
	AGO2	PREP
	SCRN1	YWHAQ
	NOP10	USP7
	PSMD8	COPS4
	YY1;YY2	HNRNPR
	FAM120A	GCLM
	DPP7	PPM1A
	TERF2	RPLP1
	RPS10;RPS10P5	SCP2
	CECR5	EMILIN1
	HYPK	NDUFS4
	PHGDH	PSMD3
	APOA2	ERLIN2
	ASPSCR1	NPM1
	WIPI2	PCK2
	CBX1	TF
	SEPHS1	HLA-DRA
	WBP11	PRPS2
	PLRG1	PSMD11
	NUP133	ALAD
	PPID	DCTN1;DKFZp686E0752
	FIS1	UQCRC1
	ELF1	SNX6
	CLIP2	CCT8
	VPS16	LUC7L2
	RIC8A	SPTBN1
	USP11	FYB
	LRCH4	EIF3M
	EXOSC3	SAMM50
	PSIP1	SRP72
	MVD	NUCB1
	IK	LDHB
	SURF4	PIP4K2B
	SMS	RAB5B
	BCAS2	CAPN1
	NUDCD2	GMFG
	NUB1	MAPRE1
	PRMT1	LTBP1
	MRPS9	NDUFA2
	CSNK2A2	PPBP
	RBM3	ACOT7
	NTPCR	ERO1L
	STX5	COX7A2
	SF3B2	SARS
	FLYWCH2	EPX
	PAK1IP1	ATAD3B
	PIK3CD	EZR
	AHCTF1	MAN2B1
	ITGA2	EML3
	NSUN5	S EPT9
	ENOPH1	DYNC1H1
	MRPL11	PRDX4
	NAA15	FERMT3
	ARSA	AHCYL2
	RPS4Y1	RPL32
	BCL11B	UFL1
	TOMM22	CHI3L1
	RAVER1	HNRNPUL2;HNRNPUL2-BSCL2
	RCC1	MOB4
	SH3GL1	HIST1H2BJ
	EIF3H	GCA
	MBD2	GLG1
	WDR82	HSPA8
	AMPD3	ARAP1
	PPP4R1	IMMT
	ABI3	AGPS
	MT2A;MT1M;MT1E;MT1G	DHX15
	ALDH5A1	HP1BP3
	DDX50	ARPC3
	SNW1	TMED9
	CDC40	TSN
	METAP1	GSTP1
	GCDH	GMFB
	TIMM8A	SLC9A3R1
	SRRM1	GNB4
	WIBG	CARS
	NUP35	OSBP
	FAM21A;FAM21C	HBG2
	HDDC2	NOP58
	VPS26B	DOCK11
	PARVG	HNRNPA1;HNRNPA1L2
	NCOA5	FXN
	PDCD6	STAT5A
	TRPV1;SHPK	RPRD1B
	WDR61	ASAH1
	PFAS	FKBP4
	NUCKS1	TUBA3E
	PPIL3	SF3A3
	RPE	AP3B1
	SEC16A	BST1
	TBL1XR1;TBL1X	FUBP1
	PPIH	AHCYL1
	EIF5B	HCFC1
	SYNE3	GSPT1;GSPT2
	PPP3CB	AHNAK
	ZPR1	FHL1
	RNF31	FN1
	RAD23A	HK3
	HMGN2	PSMD5
	SP110	RSU1
	PRMT5	RPL4
	ATPIF1	PRG3
	HN1L	PPP1R12A
	RNF126	EIF4A3
	OARD1	ATP6V1C1
	UTP18	ACO2
	SBF1	RPS21
	API5	RTCB
	TACC1	ATP1A1
	FTO	ALYREF
	PPP3R1	PSMF1
	TACC3	DYNLRB1;DYNLRB2
	NELFA	YWHAZ
	DHX8	SKAP2
	NAE1	HP
	HDHD3	OPA1
	DYNC1LI1	BTK
	SF3A1	RPL10
	AKT2	PFKL
	IKBKB	HCK
	AKR1C3;AKR1C1	IFI16
	FRG1	GOT2
	NDRG1	CSTA
	TMED8	ASAP2
	MRPL13	SSRP1
	DOK1	CCT4
	PRKD2	ETFA
	PACS1	NDUFA13
	BCR	MANF
	TMX3	MTHFD1
	SNX9	TPT1
	PCNP	FTH1
	PURA	GC
	DNPEP	SYTL4
	MCM7	YWHAH
	PRPF31	TOR1AIP1
	RMDN1	RDX
	C11orf58;SMAP	CSRP1
	RASA2	PHB2
	SKIV2L2	C1QBP
	MUT	DDX39A
	APOOL	GANAB
	SMARCA4	ASAP1
	AGL	HNRNPA0
	DTYMK	PGAM1
	RPL34	PCBP1
	MARK2	SEC13
	WDR77	DLST
	TCERG1	HAGH
	NUDC	TCP1
	DNAJC8	BRCC3
	ATP5J	CNDP2
	RTCA	FYN
	SRP54	HARS
	BCKDHA	RPS10-NUDT3
	NIF3L1	ITGB1
	TRA2A	PARK7
	RPL17;RPL17-C18orf32	PMVK
	TRNT1	PSMC4
	CMAS	RPN1
	FAM175B	DDI2
	MRPS31	EIF3D
	SART1	SELP
	SYNE1	PGM1
	RHOT2	PGLYRP1
	PPP1R9B	LIMD2
	GUSB	LRBA
	PMPCB	ATP5H
	LSM8	EIF2S1
	MCM2	RAB5A
	MCM4	CORO1C
	PKHD1L1	CASP1
	LRMP	ACADVL
	CAMK4	PLIN3
	ATP2B4	EPS15
	MRPS36	ARHGAP25
	DDX21	GPS1
	FKBP15	NHP2L1
	HTATSF1	KALRN
	METAP2	GNS
	REPS1	RANBP1
	BRE	ENO2
	POLR2A	LAMTOR5
	TUBG1;TUBG2	TALDO1
	CIRH1A	B2M
	RDH14	GLIPR2
	LUC7L3	RASAL3
	PTGES2	ATP6V1A
	SBDS	STK3
	SGSH	HNRNPK
	GALT	SAFB2
	SP3	CALM2;CALM3
	FECH	NCK2
	RNPS1	ITGA6
	DHRS4	PRKDC
	ISOC1	PDCD6IP
	MKI67	ADD1
	ASH2L	PSMD2
	ARL6IP4	AP2B1
	ALKBH5	PSMD12
	RPL35A	SMCHD1
	PURB	ANP32A
	ACAP2	IPO5
	BAG5	CREB1;CREM
	PPP4R2	ACLY
	RPS27L	PLEKHO2
	PBXIP1	NACA
	PPIP5K2	FKBP5
	GTF2I	GLOD4
	NCK1	SCCPDH
	RPS6KA1	PRF1
	TBC1D15	GPX4
	NPM3	CCAR2
	ZC3H4	PEF1
	IGBP1	FAM107B
	PRKCH	SRRT
	GUK1	CUL3
	CUTC	SCFD1
	PTRH2	ACOT9
	NDUFA12	SNCA
	FGD3	PRKACB
	RABGAP1L	GNG2
	EIF4H	ITGB2
	CRYL1	GIMAP1-GIMAP5
	SRM	UBE2K
	PPM1G	PHPT1
	NMT1	MDH2
	WDR37	ERH
	SARNP	POR
	TIMM50	HN1
	RNMT	LIMS1
	MICAL1	PARVB
	MIA3	ABRACL
	PPP1R21	TGFB1
	NEK9	USMG5
	CDK11A;CDK11B	VAT1
	TOMM40	APEX1
	TPRKB	TUFM
	C14orf142	ARPC1A
	INPP4A	RUFY1
	RGPD3	UBE2L3
	RBM4;RBM4B	ATP6V1E1
	EIF3E	TXNDC12
	PFDN4	SAR1A
	SNTB1	SUPT16H
	RPL31	ACAA2
	UBE3A	PLS3
	CNOT3	RUVBL2
	HIBADH	RPLP2
	EXOC7	CHIT1
	TXN2	RPS24
	GAK	RPL27
	NLE1	RPL24
	TAF15	YES1
	UBTF	VCP
	RSF1	THEMIS2
	RBM25	RDH11
	POLR2E	RGS18
	TSFM	TSTD1
	MTX2	SRSF3
	LYRM7	RAB4B
	GLB1	RALB
	GCN1L1	GNA13
	USP39	VPS37B
	MAP2K3	ABHD14B
	ATXN2L	ARL8A
	FKBP11	ATG3
	RPL38	NDUFV2
	SCAF4	CLIC1
	SMAP2	CRLF3
	FAM101B	PSMA5
	RBM28	ACTC1;ACTG2;ACTA2
	CD3E	HMGB1;HMGB1P1
	SRRM2	AGA
	AAK1	SFXN3
	TP53RK	STAT1
	UTP15	LRRFIP1
	MYBBP1A	UPF1
	TCOF1	BLVRB
	ARID1A	STMN1
	THEMIS	ATP2A3
	LYPLAL1	STK39
	ABLIM1	SSR4
	TRADD	BANF1
	ZNF22	CR1
	CPSF2	CCDC47
	HDLBP	SLC25A24
	LBR	BSG
	GMPR2	FN3K
	SMNDC1	BIN1
	MAP4	PPP1CA
	LPP	PABPN1
	NBAS	DNAJB11
	PTPRCAP	NAP1L1
	EIF4EBP2	FMNL1
	NDUFB1	FKBP8
	MRPL4	GNLY
	CHMP4A	PTPRC
	AGFG1	CCT7
	POLR1C	ARHGDIB
	NUBP2	SNAP29
	PPP1R2;PPP1R2P3	UCHL3
	SEC23B	YBX1
	DCK	VPS29
	PLCB2	AK1
	TIA1	STK24
	HMGB3	CARHSP1
	PTPN18	FH
	RECQL	STK10
	ECHDC1	C17orf49;BAP18;RNASEK-C17orf49
	SMARCC1	FAM63A
	CD4	GSR
	DOCK2	ACOT6
	NOSIP	COPB2
	NUP214	BUB3
	SH2D1A	DCTN4
	GIMAP8	MCCC1
	ACAD8	VPS35
	FBP2	CNN2
	RFC3	EIF2AK2
	RAB3GAP1	PSMD9
	CRYZL1	ASNA1
	STAM	NUTF2
	RPL29	HNRNPH1
	FUBP3	ADRBK1
	SQSTM1	UBASH3B
	NFATC1	ME2
	SCYL1	KPNA4
	LNPEP	GLO1
	CMIP	KRT9
	CARD11	SERPINB8
	PLCG1	ALOX12
	NDUFA11	HNRNPD
	DDX47	U2AF2
	RPL7L1	ATP5A1
	THOC2	YWHAG
	KIAA0368;ECM29	CCS
	C17orf59	ATP5J2
	CSTF3	LMNB1
	EIF2B3	BPNT1
	RPA2	F13A1
	SMARCB1	TFAM
	TRMT112	SRP14
	PPP1R8	ACADM
	COA6	DUSP3
	UBLCP1	CHMP2A
	USP24	USP15
	TWF1	SRSF7
	MRPS17	ACOT13
	PCYT1A;PCYT1B	NAMPT
	NUP153	HMHA1
	CSDE1	MMP8
	SUPT5H	ESAM
	NOP2	TLN2
	HDDC3	RPS6
	HPCAL1;HPCA;NCALD	PPP5C
	TNIK;MAP4K4;MINK1	SFXN1
	SNRPA	KIAA0513
	GATAD2A	CNPY3
	CASP8	MAPK1
	CPSF7	HIST2H3A
	EEFSEC	PDLIM1
	EXOSC10	PYGB
	NECAP2	CLIC4
	EMG1	PSMB7
	BAG1	NHLRC2
	ALOX15	GP1BB
	MMAB	SAMHD1
	TECR	PTBP3
	LPXN	GNAZ
	NDUFB4	IGKC
	IDNK	PADI4
	TRIM65	RBM14
	PUS1	COPE
	PPIG	CAPNS1
	RPL36A;RPL36A-HNRNPH2;RPL36AL	EIF3A
	C12orf10	TAP2
	RUNX1	EFHD2
	RGS19	BLVRA
	GZMK	VPS4B
	PBRM1	SLC25A4
	VAPA	CYB5B
	DNAJC7	APPL2
	NEK7	TNPO1
	SRP68	ARHGAP1
	MCM3	GBE1
	PRPF4B	PIP4K2A
	NRBP1	S EPT1
	TXNRD2	SNX5
	DDX42	MYLK
	GTF2F2	EEF1D
	NHP2	RAB6A
	OAS3	SOD1
	LIMA1	CAPN2
	LUC7L	DDX19A;DDX19B
	RPAP3	CBR3
	PRPF6	KRT6C
	AIM1	RPL15
	CPSF3	APOH
	CWF19L1	RPS3A
	ARPP19	LGALS3
	SF3A2	NDUFV1
	FN3KRP	RAB3GAP2
	RTFDC1	CFL2
	DBT	GIMAP4
	CGGBP1	DBI
	RFX1	MYL12A;MYL12B
	NAA50	ABCF1
	CYC1	CFL1
	SGTB	DIABLO
	CSNK2B-LY6G5B-1181;CSNK2B;CSNK2B-LY6G5B--991	PRG2
	CD2AP	CPSF6
	MAD1L1	GBP1
	THOC1	TCEB1
	AGK	ALDH16A1
	NDUFA4	PFDN1
	ITPR1	TMEM43
	GFM1	EML4
	DDAH2	SGTA
	CYTH2	STAT5B
	KBTBD11	PRPF8
	BABAM1	PSMD6
	SNRPG;SNRPGP15	SSB
	MRPS22	FKBP3
	PDS5B	ARL6IP5
	PTER	OAS2
	ATM	RPL28
	PRRC2C	SEC61G
	ARHGEF18	COPG2
	SIN3A	BIN2
	SUMF2	AP1B1
	ARFGAP2	IARS
	FTSJ3	DYNLL1
	TAF4	RPL18A
	DEF6	KRT16
	UTP14A	UBE2O
	NXF1	G6PD
	STAT6	EVI2B
	DKC1	CTPS1
	GNL1	SLC25A11
	THOP1	EHD4
	PRPSAP1	NCKAP1L
	GCHFR	PPP2R2A
	TP53BP1	EIF3J
	OCIAD1	SYNCRIP
	LHPP	RPL3
	PPT1	THBS1
	MT1X	FARSA
	RFC4	MTAP
	NUP50	TUBA1C
	DYNC1I2	RBBP7
	DRG1	TXNRD1
	SRP19	ANKRD44
	MGMT	LY6G6F
	SOAT1	AKR1B1
	EXOSC5	STIP1
	PRRC1	ELMO1
	AIMP2	PSMB4
	DIS3	PPP1CB
	EXOSC8	CYBB
	PLAA	MTDH
	SEH1L	MYDGF
	WDFY1	SPTA1
	CTCF	HSP90AB1
	ZRANB2	CCT3
	ADA	RAD50
	PIN4	SLC25A20
	SRSF4	HSPE1
	GABPA	NCL
	RPRD2	PSMD10
	ECI2	ARPC1B
	EPHX2	IGHG1
	PTPN7	WDR44
	SNAPIN	COPS3
	UFC1	DNM2
	GAR1	RNPEP
	FXR1	FBP1
	LRRC47	VARS
	RANBP3	TCEA1
	SCLY	RPL9
	HDHD1	IST1
	PRPF40A	RAB22A
	AGO1	NPLOC4
	NSUN2	TRIM28
	IRF4	CHMP1A
	TPD52	IGHG3
	PHF5A	HADHB
	RTN4	PTPN6
	GAPVD1	ADAR
	C9orf142	GGCT
	OGT	TST
	EPPK1	PSMD4
	LMAN2	NDUFA7
	RBM12	ERLIN1
	NUP98	GLRX
	DFFA	CELF2
	BDH1	DCPS
	PRPF4	PF4V1
	RPS6KA5;RPS6KA4	NSFL1C
	CBFB	RHOG
	SKAP1	HBB
	UROD	SRC
	RPL36	CYB5R3
	RFC2	MTPN
	NIFK	ESYT2
	CHCHD2;CHCHD2P9	C21orf33
	PGRMC1	CDC37
	ZNF512	TMED10
	CSTF2	PPP2CA
	OPTN	IDH3G
	ACADSB	MAPRE2
	TOMM6	RPA3
	SP100	ATAD3A;ATAD3C
	TIMM9	DDX17
	CUL5	TOMM70A
	DDRGK1	DGKA
	RPL21	ENO1
	HACD3	DDX1
	PHF6	ABHD10
	CHTF8	LCP2
	NUBP1	GLS
	SMARCD2	ICAM3
	RIN3	RNH1
	PPM1B	BICD2
	TIMM10	PPP6C
	CAPRIN1	OTUB1
	PEA15	PRPSAP2
	TPP1	SH3BGRL3
	CBL	MX1
	GTPBP4	PSMC5
	GTF2F1	CBX3
	GIMAP7	VASP
	SRSF10	YARS
	RBM42	PDIA6
	PDDC1	MYL9
	SYMPK	ACP1
	CYB5R1	DCXR
	MRPL39	PPA2
	IFIT5	EHD1
	ENY2	SRPR
	MYCBP2	HIST2H2AC;HIST2H2AA3
	FIP1L1	TRAF3IP3
	GNPNAT1	LAMP2
	TBC1D10C	CAT
	PFDN6	PRKCQ
	SASH3	CPOX
	DIAPH1	CD84
	SLC4A1AP	NONO
	HNRNPAB	LYZ
	AIMP1	IMPA1
	TPK1	TPM2b
	DNPH1	F5
	PARP10	SH3BP1
	EIF2A	TPM2
	MAPK3	CPNE1
	RBM22	ARPC5L
	BAG2	RPL37A
	THNSL1	ELAVL1
	NCBP1	ALG5
	ADK	USP5
	HDAC2	LCP1
	LRRC40	DOK2
	GBAS	PIK3R1
	MRPS27	PITRM1
	EDC4	PTPRJ
	GLYR1	CSTB
	UBAP2L	LSM2
	MLST8	CD47
	SMU1	LAP3
	CDKN2AIP	IMPDH1
	KRR1	RPL11
	MOB1A	ETFB
	U2AF1;U2AF1L4	TUBB4B
	RABEP1	HADHA
	RELA	IDH1
	TRRAP	RPL8
	OGFR	XRCC5
	CDC73	PLEKHF1
	PPP4C	AHSG
	DR1	RBM39
	NFATC2	RAB1A
	UBXN1	HDAC1
	CD48	USO1
	MSH2	NFKB1
	PIP4K2C	TUBB8
	POLR2H	PCBP2
	WTAP	NUP205
	ACSF3	ACTA1
	S100A10	PREX1
	EFTUD1	CTSA
	ZCCHC8	GNB1
	CD5	RPL23A
	PPAT	HPSE
	THUMPD1	WIPF1
	CLYBL	IGF2R
	MSRA	CALD1
	UBA2	ADPGK
	RPL23	S EPT7
	YLPM1	ADSS
	MTA1;MTA3	DDX39B
	RNASEH2A	PSMB3
	NAA10;NAA11	TGFB1I1
	WDR5	RAB10
	TIMM44	SNRNP200
	ILVBL	RPS25
	CENPV	TOP2B
	RNF40	DNM1L
	NOL9	RPN2
	SRSF9	SDF2L1
	PDCD11	TOLLIP
	RABL3	DEK
	FAM162A	PSMA6
	UBXN6	PSPC1
	AKAP13	ALB
	HLA-DRB1	CPT1A
	HERC4	EIF3I
	CDK5	ACTBL2
	HBS1L	SUCLG2
	DDX23	HIST1H1D
	JAK1	S100A12
	MT-CO2	RAB18
	RBM8A	GYG1
	CDV3	HIST2H2AB
	ZFR	VAMP7
	MYCBP	PHB
	CETN2	ACTN1
	NOLC1	AMPD2
	HNRNPLL	HLA-C
	DDX58	HSDL2
	TIMM13	AKR1A1
	CHERP	CLTB
	CIRBP	COMMD3;COMMD3-BMI1
	SART3	ANXA7
	UPP1	GAPDH
	CISD1	COX7C
	ADCK3	NME1-NME2;NME2;NME1
	SLC25A12	GPX1
	POLR2C	RSL1D1
	HSD17B8	PSME2
	EIF3K	SULT1A1;SULT1A2
	EIF1AX;EIF1AY	HIST1H1C
	C11orf98	ARCN1
	UCHL5	TREML1
	ANK3	TPR
	CLIP1	MAP1S
	SF3B4	BPI
	CCDC22	HIST1H4A
	SMARCA2	SERPINA3
	RBM27	NDUFS3
	SAE1	GSTM2
	NEDD8-MDP1;NEDD8	STMN2
	MIOS	PARP9
	SAMD9	MTCH2
	SUPT6H	CEACAM1;CEACAM5
	GMDS	SRP9;DKFZp564M2223
	CBX5	CDA
	EXOSC6	ACTG1
	TRMT10C	HINT1
	GMPS	HNRNPU
	ADPRHL2	CYFIP2
	SPAG7	NME1
	TACO1	FLII
	SNRNP40	NARS
	SEPHS2	RPS16
	ATE1	AP2A2
	SRSF5	RPS9
	PPP1R18	LPCAT1
	CLNS1A	APRT
	PSME3	PEBP1
	NUP43	RPL14
	PANK4	TMOD3
	MGEA5	EEA1
	WNK1	UBR4
	PMM2	PSM8;PSMB8
	GATAD2B	CTTN
	REXO2	KTN1
	LIG3	CCT6A
	IRAK4	SF3B3
	PNN	EVL
	DDX41	NUDT21
	CLPP	FKBP2
	SULT1B1	TYMP
	NUP62	XPO7
	DHX36	HIST1H2AC;HIST3H2A;HIST1H2AB
	TNFAIP8L2	PYCARD
	CCDC58	ACSL4
	DAAM1	ITGAL
	EIF3G	ARL8B
	VRK1	CAPZB
	STX4	SHMT2
	PYCR2;PYCR1	PPP1R7
	C11orf54	NDUFA5
	PPWD1	UQCRH
	BCKDHB	SDHA
	PDE12	COMT
	NADK2	HSPA1B;HSPA1A
	SNRPD2	PDLIM5
	RPS27	UQCRC2
	ZNF638	LTA4H
		TMEM63A
		SAFB
		FNBP1
		PNP
		GNB3
		CKAP4
		ACTR2
		RAP1GDS1
		PGK1
		IQGAP2
		DARS2
		DBNL
		ACTR3
		PRCP
		ZAP70
		TBCB
		RAE1
		CNPY2
		VAMP8
		QARS
		RPL10A
		BID
		COX5A
		MACF1
		EIF6
		AIFM1
		TSTA3
		RAC1
		ADD3
		ANXA1
		MTA2
		SLTM
		RAP1A
		NID1
		MATR3
		S100P
		UGGT1
		PACSIN2
		SMARCC2
		NDUFA6
		SYNE2
		GNAI3
		SQRDL
		GALK1
		TPD52L2
		DPYSL2
		PTK2B
		SDHB
		MSN
		EIF3B
		AK3
		DNAJB1
		DERA
		PLEK
		TPP2
		RAB8B
		DDOST
		GNAI2
		FASN
		CAMK1
		PRDX6
		ARHGAP17
		FAM129A
		SFPQ
		ILF2
		FARSB
		PSMA3
		PTPN12
		MECP2
		BASP1
		LAMP1
		PSMA1
		UQCRFS1;UQCRFS1P1
		ACTL6A
		PDLIM7
		ARHGEF7
		GRK6
		ARHGAP30
		ACOT1;ACOT2
		RAC2
		LYPLA1
		RPS23
		SNRNP70
		ACAT1
		PTPN11
		RALY
		NUP93
		HMOX2
		ATP5I
		TAGLN2
		MDH1
		PRKAR2A
		CEACAM8
		SKP1
		THYN1
		PAFAH1B1
		PGRMC2
		PSMC2
		UBE2I
		APEH
		OSTF1
		CAPZA2
		LGALS1
		CYFIP1
		RAP1GAP2
		DOCK8
		PCMT1
		SRI
		HLA-E
		SLC25A5
		WDR1
		YWHAE
		AFG3L2
		UBA7
		PRPF19
		GRIPAP1
		GNPDA1
		NDUFS8
		RPL12
		FGG
		ALDH4A1
		DTX3L
		COPA
		COPG1
		ACOX1
		CD36
		KIF5B
		CCT2
		MYH9
		PPP6R1
		HSD17B11
		ATP5B
		NCF2
		HSD17B4
		SH3GLB1
		IDH2
		XRCC6
		RPS26;RPS26P11
		CTSW
		GPI
		LARS
		COPZ1
		RAB14
		STIM1
		LETM1
		CAMK2D
		RPS4X
		NIPSNAP1
		SND1
		C1orf123
		RNASE2
		BCAP31
		RPS3
		GDI1
		APMAP
		RASGRP2
		PDXK
		ARHGEF2
		PTGES3
		EFTUD2
		TAP1
		CS
		PRDX1
		FGB
		ARHGAP4
		POTEE
		UFD1L
		CSNK2A1;CSNK2A3
		FLNC
		KRAS
		ERAP1
		SPTAN1
		SNRPF
		ACTR1A
		ISOC2
		PPP2R1B
		HSPA4
		RHOA
		DCTN3
		SMC1A
		PRKCD
		EEF1A1;EEF1A1P5
		SERPINA1
		RPS13
		ST13;ST13P5;ST13P4
		MYL6
		TAPBP
		RPSA
		MRE11A
		PRKAA1
		RCC2
		TARDBP;TDP43
		AHCY
		NRAS
		MCEMP1
		DNAJC3
		TOM1L2
		MNDA
		RAB21
		RPS8
		TUBA1B
		PSMC6
		FTL
		CORO1B
		HUWE1
		TMPO
		PPP1CC
		PPP2R4;DKFZp781M17165
		TARS
		ZC3HAV1
		FLOT2
		OXCT1
		SH3BGRL
		ARPC5
		RPLP0;RPLP0P6
		PITPNA
		RPS2
		ILK
		SNRPE
		MAPK14
		PITHD1
		DYNLL2
		AP2M1
		ANXA6
		CSK
		RAB27B
		IGHM
		AP2A1
		CTSS
		RPL7
		LCK
		INF2
		SUB1
		UBE2M
		STOM
		GSN
		SMARCA5
		PLS1
		ZYX
		SH3KBP1
		GMIP
		AKR7A2
		COPS2
		PRUNE
		UNC13D
		BOLA2
		MAP2K2
		MPO
		SUGT1
		H3F3B;H3F3A;HIST3H3;H3F3C
		PSMB2
		UBE2N;UBE2NL
		CALR
		VIM
		WARS
		MPI
		SNRPD1
		UQCRB
		BZW1
		TSNAX;DISC1
		PCNA
		ABCE1
		RBBP4
		PPP2CB
		TWF2
		PRKAR1A
		HLA-A
		AP1M1
		LDHA
		RPL22
		EPRS
		RAB6B
		STAT3
		CAPG
		MPP1
		MYH10
		CTBP1
		RUVBL1
		STX11
		TBXAS1
		DNAJA1
		MYH11
		UBA3
		KPNA6;KPNA5
		ARG1
		CAP1
		RPL13A;RPL13a
		HBD
		STX7
		ADAM10
		PRPS1
		NAP1L4
		GBP2
		HK1
		CDC42
		VWF
		VTN
		LRPPRC
		TPM1
		HEXB
		PYHIN1
		CD97
		SH3GLB2
		GALM
		SNX2
		FLNB
		ACO1
		H2AFV;H2AFZ
		GRHPR
		MYO18A
		WAS
		CCBL2
		EDF1
		ARRB1
		HNRNPUL1
		TXNL1
		CAMP
		C14orf166
		STRAP
		PPIB
		SFN
		ESD
		RRBP1
		MAT2B
		CD9
		SRGN
		PRDX5
		VDAC3
		EIF3F
		VDAC1
		PPIA
		CSE1L
		TXNDC5
		ACSL5
		LYPLA2
		S EPT6
		CTSD
		EEF1B2
		GART
		SEC22B
		S100A6
		TFRC
		RPL6
		DDX46
		AK2
		SUN2
		TES
		PFDN5
		ILF3
		BCL2L13
		GNB2
		RPL30
		MBNL1;MBNL2;MBLL
		S100A8
		ADRM1
		RAB31
		AIP
		CPPED1
		ALDOA
		AZU1
		ATL3
		LASP1
		HNRNPH3
		PSMC1
		GLUD1;GLUD2
		SHMT1
		CRISP3
		FAF2
		COASY
		S100A11
		CLTC
		PDCD10
		HEBP2
		RAP2B
		CHMP4B
		ACADS
		CAMK2G
		HMGB2
		ANXA5
		PTBP1
		KARS
		RAN
		MCCC2
		CPT2
		SEC31A
		TRIM58
		IVD
		PSME1
		PSMD14
		H1F0
		ETF1
		MVP
		EIF4G1
		HNRNPC
		PSTPIP2
		MX2
		SF1
		LSM7
		IDH3A
		NUP210
		CASP3
		HSP90AA1
		RPS27A;UBC;UBB;UBA52
		S EPT11
		YWHAB
		RNF213
		PARP1
		ACAP1
		SUCLG1
		DHX9
		PDIA5
		EIF4B
		KRT2
		RPS15
		SEC23A
		SLC35A4
		PSMA2
		LGALSL
		PSMA4
		DTD1
		EML2
		ITGAM
		DEFA3
		PGM2
		ROCK1
		MCTS1
		DDX19A
		ARPC2
		MGAM
		PRKCSH
		PTMA
		NAPA
		NDUFB10
		HLA-F
		HSPA6;HSPA7
		PGP
		PRKAR2B
		ACSS1
		KRT14
		DNM3
		GIT1
		TUBA4A
		CHD4;CHD5
		EEF2
		RPIA
		PRDX3
		CHCHD3
		HIST1H1B
		NIPSNAP3A
		NBEAL2
		EPB41
		STXBP2
		PECAM1
		COTL1
		PTPN1
		PML
		MYH14
		DPP3
		TUBB2A
		TTLL12
		SERPINH1
		HSPE1-MOB4
		LSP1
		CD59
		ATP6V1B2
		PLCG2
		NSF
		CAPZA1
		ERP29
		TBC1D13
		GLRX3
		ARHGAP18
		TTR
		DNAJA2
		MAOB
		ITGA2B
		PSAP
		ATP5L
		NCF1;NCF1B;NCF1C
		COPS5
		TPM4
		LYN
		ACAD9
		GMPPB
		EIF3C;EIF3CL
		AHSA1
		ATP5O
		COX6B1
		S100A4
		SDPR
		NOP56
		RPS20
		SUMO2
		SDCBP
		PYGL
		CTSG
		FAM65B
		NPEPPS
		DENR
		NUCB2
		XPNPEP1
		SNRPA1
		RAP1B
		PRKG1
		TRIM21
		HIBCH
		EIF5
		GZMA
		RNASE3
		MYL3;MYL1
		PREB
		HNRNPF
		TBCA
		TUBA8
		FHOD1
		SNAP23
		RPL5
		SEC24C
		HSPA9
		GP9
		LSM5
		KCNAB2
		EIF4A1
		RPS15A
		GSTK1
		PPME1
		UBA6
		CLINT1
		DCUN1D1
		MBNL1
		RAB3D
		ATP6V1H
		ABI1
		FGA
		HNRNPDL
		SERPINB1
		SYK
		HINT2
		PSAT1
		DOK3
		ITPA
		CALU
		ANKFY1
		IQGAP1
		EMD
		HSPA5
		RETN
		SERPINB6
		CMPK1
		TUBB6
		XPO1
		RALA
		CAD
		GNAQ
		DOCK10
		ETHE1
		CLU
		RPS12
		ACAT2
		PABPC4
		HADH
		DDX6
		PPP2R1A
		TMEM173
		HNRNPM
		ENDOD1
		SRSF1
		RPA1
		TROVE2
		ACTR1B
		VPS28
		AP3M1
		LAMTOR1
		CORO1A
		HK2
		COPS8
		SACM1L
		RASSF2
		IAH1
		TOP2A
		PRTN3
		FEN1
		EHD3
		PPIF
		CPNE3
		SPTB
		TNFAIP8
		GNB2L1
		SF3B1
		ALDH1A1
		STRBP
		HPRT1
		IGHA1
		PSMA7
		STK4
		ITIH2
		HMGCL
		FGFR1OP2
		ACAA1
		NEXN
		SRPRB
		PLEC
		CA2
		LTF
		TMEM109
		SLC25A6
		CRYZ
		EIF2S3;EIF2S3L
		ANK1
		PAFAH1B2
		CTBS
		RPL18
		WBP2
		ISG20
		HSP90B1
		SORD
		FAH
		NIT1
		GRN
		DBN1
		H1FX
		AP3D1
		ATP6V1G1
		RPL27A
		RPS19
		DUT
		LRRC59
		KHSRP
		USP9X;USP9Y
		FBL
		SNX3
		EIF3L
		STOML2
		PADI2
		ADSL
		CAB39
		RAB5C
		ERP44
		METTL7A
		GDI2
		PKN1
		RAB13
		TSC22D4
		PA2G4
		COX5B
		RAB11B;RAB11A
		TMX1
		RPL13
		PRDX2
		INPP5D
		ARHGEF1
		HSPH1
		ACTB
		ACIN1
		IFI35
		NMI
		SRSF2
		IL16
		VCL
		HIST1H2BC;HIST1H2BN;HIST1H2BH;HIST2H2BF;HIST1H2BD;HIST1H2BL;HIST1H2BA
		UBQLN1
		PSMD1
		UBA5
		EWSR1
		COPB1
		RBMX
		ARHGEF6
		LRRFIP2
		2005-09-01
		KLC1
		TTN
		MLEC
		HIST2H3PS2
		OXSR1
		DRAP1
		ARHGAP6
		DLD
		PAICS
		TCEB2
		SNRPN;SNRPB
		NIT2
		MYO1F
		SERPINB10
		HLA-B
		SNX1
		PDS5A
		RNASET2
		PKM
		RPS7
		PSMD13
		CACYBP
		ARFGEF1
		GPD2
		ARHGDIA
		RAB1B;RAB1C
		GSTO1
		HNRNPA3
		FLOT1
		IARS2
		LSM1
		RGS10
		CANX
		GSTM1;GSTM4
		UGP2
		TMEM55A
		EIF4A2
		UBE2D2;UBE2D3
		PABPC1
		NDUFS5
		C6orf25
		PPM1F
		SNRPD3
		MYO1G
		HSD17B12
		HIST1H2BM
		NDUFA9
		TJP2
		KRT10
		CCT5
		SPCS2
		RAB27A
		CNP
		PSMD7
		NNT
		RAD21
		EIF2S2
		CKAP5
		MIF
		MAP2K1
		PFN1
		SULT1A4;SULT1A3
		SLFN5
		KRT5
		ITGB3
		MARS
		EIF1;EIF1B
		GP5
		NUDT5
		ATP5C1
		PSMC3
		RARS
		P4HB
		PRKACA;KIN27
		PGLS
		COX4I1
		NUMA1
		F11R
		HDGF
		MMRN1
		LCN2
		PSMB1
		SPARC
		TXN
		KCTD12
		MAGOH;MAGOHB
		UBE2V2
		SET;SETSIP
		ATP6V1D
		PTGS1
		EIF4G2
		CTSZ
		DLAT
		CDC5L
		LMNA
		HNRNPH2
		NDUFA10
		APOA1
		KPNB1
		DCTN5
		KHDRBS1
		DCTN2
		EPS15L1
		HIST1H3A
		GSDMD
		DDT;DDTL
		OLA1
		TMSB4X
		HIST2H2BE;HIST1H2BB;HIST1H2BO;HIST3H2BB
		PPA1
		C4A;C4B
		VPS13C
		SSBP1
		PDIA4
		HMGA1
		SLC2A3;SLC2A14
		SERBP1
		ANXA4
		CA1
		RANBP2
		PDHB
		NAGK
		ECI1
		STK38
		ATP2A2
		RPS14
		ATIC
		APBB1IP
		CAST
		ARPC4;ARPC4-TTLL3
		STRN
		VTA1
		PSMB10
		TXNDC17
		ATP1B3
		DDX3X
		TRIM25
		CRKL
		ANP32B
		RASA3
		HNRNPL
		UNC45A
		ATP5E;ATP5EP2
		PGD
		GIT2
		APPL1
		CUTA
		FLNA
		BAX
		FDPS
		CP
		SUCLA2
		NANS
		IDH3B
		STXBP3
		FKBP1A
		NDUFS7
		TMED4
		PRKCA
		ALDH9A1
		SMARCE1
		PITPNB
		AARS
		MAT2A
		TUBB4A
		TRAP1
		TUBB1
		VAV1
		PEPD
		PAK2
		ANXA11
		VDAC2
		RPS6KA3
		EEF1G
		GARS
		WASF2
		FAM49B
		ABHD16A
		DNAJC13
		PFDN2
		HBG1
		PSMB9
		HBA2
		RANGAP1
		NDUFB9
		HCLS1
		RAB7A
		S100A9
		CBR1
		MMP9
		RAB8A
		TOP1
		HBA1
		CTSC
		H2AFY
		MPST
