# Supplementary material for: DIAPH1-Deficiency is Associated with Major T, NK and ILC Defects in Humans
Source: J Clin Immunol. 2024 Aug 9;44(8):175. doi: 10.1007/s10875-024-01777-8 (PMC11315734; doi:10.1007/s10875-024-01777-8)
Supplement: Supplementary file 5 — Supplementary Material 5 [file 10875_2024_1777_MOESM5_ESM.xlsx]

## Sheet: absolute_proteins_log2fcThresh_
TABLE S4: The list of differentially expressed proteins
Gene.names	logFC_Pt__vs__HC	P.Value_Pt__vs__HC	adj.P.Val_Pt__vs__HC
HNRNPDL	-2.7487	0.0031	0.06602
RPL17;RPL17-C18orf32	-4.4906	0.0002501	0.03311
GSN	1.6689	0.002423	0.06139
SULT1A4;SULT1A3	3.0393	0.00267	0.06426
CHD4;CHD5	-2.2623	0.003377	0.06602
SPTAN1	-1.8193	0.004033	0.07056
PUF60	-3.2312	0.00599	0.07488
TAF15	-3.5307	0.004815	0.07077
MATR3	-3.2089	0.005864	0.07482
HLA-A	1.2383	0.00732	0.08239
TCEA1	-6.1998	4.828e-05	0.02652
RPL5	-2.3466	0.002553	0.06265
RPS14	-1.7282	0.003381	0.06602
RPS24	-3.5173	0.005696	0.07457
BPI	2.3254	0.002724	0.06483
ITGB2	1.2747	0.009508	0.08904
TGFB1	3.3985	0.007764	0.08264
SACM1L	1.6921	0.0009162	0.0463
USP7	-2.9734	0.009002	0.08674
POLR2A	-2.5676	0.00862	0.08493
CAST	-2.3299	0.009366	0.08816
HNRNPA3	-1.9146	0.003967	0.07019
NCL	-1.9542	0.0009638	0.0463
CTSA	2.5681	0.00283	0.06542
SYNCRIP	-1.1033	0.007953	0.08339
NONO	-2.6957	0.003123	0.06602
NPM1	-1.5052	0.007053	0.07988
BTF3	-3.6875	0.001292	0.04989
G3BP1	-3.7687	0.0006214	0.0463
CANX	1.2099	0.005749	0.07457
P4HB	1.4831	0.001504	0.04989
ITGA6	2.8979	0.008245	0.0845
IL16	-2.0206	0.004235	0.07069
DDX21	-4.2142	0.001456	0.04989
MYO5A	3.3026	0.009664	0.08904
BTK	1.4527	0.006481	0.07673
METTL7A	2.4227	0.007915	0.08339
RPSA	-1.5267	0.001674	0.04989
PTPRJ	2.2458	0.007455	0.08239
RNF31	2.6156	0.007626	0.08253
PRPF8	-3.0273	0.005155	0.0723
UBTF	-3.0413	0.0007899	0.0463
FAM107B	-2.5976	0.00186	0.05286
CA1	4.2885	0.008507	0.08467
FLOT2	1.1834	0.005942	0.07488
RBM4;RBM4B	-3.7586	0.004905	0.07116
LCK	-4.3746	0.001152	0.04874
RPL8	-2.4933	0.003297	0.06602
SF3B2	-2.199	0.005734	0.07457
RPL35	-3.9475	0.001543	0.04989
RPL28	-1.9065	0.003543	0.06701
RPS17	-3.2303	0.005464	0.07457
RPL38	-3.0961	0.002134	0.05706
CD226	5.6484	0.009197	0.08814
RSL1D1	-2.6173	0.0007144	0.0463
CALR	1.6369	0.0009632	0.0463
FBL	-4.2427	0.0003091	0.03521
KHSRP	-1.8739	0.008433	0.08467
MCEMP1	2.5825	0.002435	0.06139
AGPS	4.121	0.0008309	0.0463
DDX39A	-2.5483	0.005746	0.07457
SUPT5H	-5.5481	0.001674	0.04989
BIN1	-4.2686	6.42e-05	0.02652
SDCBP	2.2315	0.008093	0.08443
NOP56	-2.3627	0.003469	0.06626
SURF4	2.6016	0.004097	0.07056
PPM1G	-2.4214	0.008491	0.08467
HNRNPR	-1.5925	0.006363	0.07673
PPIH	-3.3225	0.00875	0.0858
MGAM	2.2293	0.009331	0.08816
LPXN	-3.6387	0.003598	0.06745
FLNB	-4.5547	0.001379	0.04989
PSIP1	-4.0835	0.003202	0.06602
SF3B1	-4.1512	0.000239	0.03311
PGLYRP1	2.395	0.00162	0.04989
FLOT1	1.3561	0.001565	0.04989
SASH3	-2.8817	0.001372	0.04989
PROSC	-3.5773	0.002865	0.06542
VNN2	4.7383	0.0002337	0.03311
PNP	1.5242	0.009691	0.08904
HP	2.7528	0.003701	0.06782
SERPINA1	2.2563	0.002861	0.06542
CD4	-3.0864	0.005083	0.07178
SLC4A1	2.4862	0.009302	0.08816
APOH	2.9361	0.005728	0.07457
ORM1	3.9265	0.0008013	0.0463
CAT	1.5625	0.004195	0.07069
CAPNS1	1.4546	0.007551	0.08253
CYBB	2.1024	0.006463	0.07673
GNAI2	1.1794	0.005542	0.07457
HIST1H2AC;HIST3H2A;HIST1H2AB	-1.679	0.0033	0.06602
ALDH2	3.118	0.001066	0.04803
MPO	2.4899	0.001696	0.04989
RPLP1	-2.4316	0.007407	0.08239
RPLP2	-1.4839	0.001905	0.05286
RPLP0;RPLP0P6	-1.8682	0.001688	0.04989
CD5	-3.8783	0.001174	0.04874
S100A6	1.3563	0.006522	0.07673
CAPN1	1.7412	0.005681	0.07457
EPRS	-2.7459	0.006378	0.07673
ELANE	3.5518	0.003228	0.06602
CTSG	2.4174	0.0004182	0.04429
PDHA1	-3.8059	0.0003159	0.03521
ACAA1	1.7274	0.004288	0.07069
ALOX5	6.7004	0.0001127	0.02652
ITGAM	2.0477	0.0008561	0.0463
RNASE3	1.9628	0.003116	0.06602
XRCC6	-1.3273	0.00776	0.08264
XRCC5	-1.6119	0.004845	0.07077
MMP9	2.5706	0.000233	0.03311
AKR1B1	-2.6048	0.009754	0.08904
RPS2	-1.5958	0.006451	0.07673
FAH	2.1917	0.007594	0.08253
HMGA1	-3.9706	0.006513	0.07673
RPL7	-2.1505	0.004736	0.07077
TYMP	2.186	0.004568	0.07077
AZU1	2.2552	0.007637	0.08253
SCP2	1.739	0.006562	0.07673
MMP8	2.8671	0.0001446	0.03062
RPS3	-1.5713	0.00254	0.06265
DGKA	-3.778	0.00323	0.06602
PRTN3	3.1971	0.001018	0.04689
RPS12	-1.7716	0.005034	0.07178
STOM	2.0261	0.00125	0.04989
RPA1	-1.9961	0.004411	0.07077
GRN	2.1175	0.008315	0.0845
ERP29	1.0798	0.008336	0.0845
BLVRB	2.8658	0.004197	0.07069
RPL12	-2.3887	0.002103	0.05706
PDIA3	1.438	0.001663	0.04989
EPHX2	-2.8629	0.007469	0.08239
SERPINB6	1.109	0.008147	0.0845
RPL22	-1.7667	0.009288	0.08816
HMGCL	1.6728	0.005766	0.07457
CHI3L1	3.2125	0.006287	0.07673
RPL4	-1.5657	0.005332	0.0743
ATP6V1A	1.1276	0.008621	0.08493
RPS19	-3.1391	0.0007726	0.0463
RPL3	-3.6495	0.0005836	0.0463
CAPG	1.7118	0.008515	0.08467
GPD2	1.9516	0.003977	0.07019
ZAP70	-2.9588	0.001886	0.05286
RECQL	-2.7737	0.008338	0.0845
RPS9	-2.5565	0.001119	0.04874
CD97	2.4987	0.004305	0.07069
SULT1A1;SULT1A2	3.9266	0.0006874	0.0463
CPT1A	2.1133	0.007391	0.08239
RASSF2	-2.747	0.007764	0.08264
IDH3G	-3.7079	0.005854	0.07482
MECP2	-3.0545	0.004097	0.07056
HCFC1	-2.5854	0.004743	0.07077
PGD	1.6855	0.001637	0.04989
NAPA	1.0961	0.003473	0.06626
AIF1	5.0563	0.001633	0.04989
EIF3B	-2.8681	0.002155	0.05706
DEFA3	2.1988	0.0005925	0.0463
SRP54	-3.0038	0.003924	0.07019
RAB10	1.8755	0.00237	0.06121
RPS3A	-1.4718	0.003862	0.06992
RPL37A	-2.2949	0.006011	0.07488
RPS8	-2.3745	0.001286	0.04989
RPS16	-1.692	0.00571	0.07457
RPS23	-3.0127	0.008904	0.08653
RPS11	-4.975	0.00021	0.03311
CNBP	-4.015	0.000494	0.04549
RPS4X	-1.8402	0.006528	0.07673
RPS6	-1.8603	0.007044	0.07988
RAB1A	1.5493	0.005062	0.07178
RPL23	-3.1671	0.004547	0.07077
RPS25	-3.0962	0.0004641	0.04468
RPS26;RPS26P11	-1.7706	0.005999	0.07488
RPL10A	-2.9281	0.004832	0.07077
GNB2L1	-1.6623	0.004792	0.07077
HBB	3.3687	0.004786	0.07077
HBA1	2.8267	0.003633	0.0675
GSTO1	1.4523	0.009633	0.08904
LCN2	2.1304	0.002574	0.06265
U2AF1;U2AF1L4	-4.7259	0.002349	0.06121
FKBP4	-4.6174	0.0001009	0.02652
RPL6	-3.0021	0.0002403	0.03311
LMNB2	-1.2884	0.009865	0.08967
YWHAH	1.96	0.002961	0.06602
PRKCD	1.3228	0.005055	0.07178
DHX9	-1.4308	0.004524	0.07077
SSRP1	-2.2427	0.002924	0.06588
NSUN2	-5.583	0.0004487	0.04468
ILF3	-2.1291	0.007867	0.08332
HNRNPA0	-2.4603	0.00113	0.04874
TRIM28	-2.7834	0.002873	0.06542
MLEC	1.8987	0.00303	0.06602
NUMA1	-3.4058	0.00901	0.08674
SART3	-5.3581	8.459e-05	0.02652
KARS	-1.7286	0.005774	0.07457
SAFB	-3.3379	0.0009735	0.0463
SF3A1	-3.3106	0.009721	0.08904
PDCD4	-2.8385	0.001671	0.04989
UCHL5	-3.0645	0.001509	0.04989
ABCF1	-2.9175	0.006644	0.07673
EDC4	-5.3736	1.158e-05	0.02453
PLBD1	5.1352	0.0008687	0.0463
UNC13D	1.7852	0.001418	0.04989
ZC3HAV1	-3.861	0.0002858	0.03521
ALYREF	-2.3765	0.008906	0.08653
SCCPDH	1.9469	0.003714	0.06782
GIMAP1	-2.8249	0.003397	0.06602
SEPT1	-4.6911	0.0008555	0.0463
SH3KBP1	-5.0927	4.951e-05	0.02652
DCUN1D1	2.9708	0.009667	0.08904
CDKN2AIPNL	-2.5393	0.008215	0.0845
PDLIM2	-3.7931	0.006613	0.07673
CDC5L	-4.3728	0.000769	0.0463
RAB1B;RAB1C	1.6817	0.006146	0.07613
GNB4	1.6012	0.006666	0.07673
GLOD4	-1.6464	0.001922	0.05286
RPRD1B	-4.6062	0.0009691	0.0463
RAB6B	2.342	0.004736	0.07077
FARSB	-2.6954	0.0008279	0.0463
CUTC	-2.7146	0.004339	0.07069
ECHDC1	-3.7164	0.001449	0.04989
GIMAP4	-2.5801	0.00476	0.07077
UBA2	-4.9665	9.564e-05	0.02652
TES	-3.3308	0.004411	0.07077
SEPT9	-3.4169	8.959e-05	0.02652
NAGK	2.7685	0.00559	0.07457
UBQLN1	-3.259	0.001852	0.05286
SRRM2	-3.8789	0.0006564	0.0463
TRAF3IP3	-2.5231	0.0009838	0.0463
FARSA	-3.0925	0.003049	0.06602
SBDS	-2.42	0.003379	0.06602
SH3BP1	-2.9631	0.007	0.07988
RBM8A	-4.0868	0.004242	0.07069
SQRDL	1.3868	0.004653	0.07077
ACIN1	-3.314	0.0006191	0.0463
